# Supplementary material for: Lorlatinib with or without chemotherapy in ALK-driven refractory/relapsed neuroblastoma: phase 1 trial results
Source: Nat Med. 2023 Apr 3;29(5):1092–102. doi: 10.1038/s41591-023-02297-5 (PMC10202811; doi:10.1038/s41591-023-02297-5)
Supplement: Supplementary file 3 — Source data for PK figure and table [file 41591_2023_2297_MOESM3_ESM.csv]

SSID	CD	TX_COHORT	TX_DOSE_PLANNED_PERDAY_DRUG1	TX_ARM_DL_ACTUAL	N_Samples	Dose	Rsq	Rsq_adjusted	Corr_XY	No_points_lambda_z	Lambda_z	Lambda_z_intercept	Lambda_z_lower	Lambda_z_upper	HL_Lambda_z	Span	Tlag	Tmax	Cmax	Cmax_D	Tlast	Clast	Clast_pred	AUClast	AUClast_D	AUCall	AUCINF_obs	AUCINF_D_obs	AUC_%Extrap_obs	AUCINF_pred	AUCINF_D_pred	AUC_%Extrap_pred	Tmin	Cmin	Ctau	Cavg	Swing	Swing_Tau	Fluctuation%	Fluctuation%_Tau	CLss_F	AUMClast	MRTlast	MRTINF_obs	MRTINF_pred	Vz_F	Accumulation_Index	AUC_TAU	AUC_TAU_D
N0238	Cycle 1 Day 1	Cohort A2	150	150 mg per dose	4	150				0							0	1	564	3.76	24	70.8		5921.262284	39.4750819	5921.262284																49463.3786	8.35351927
N0238	Cycle 1 Day 15	Cohort A2	150	150 mg per dose	6	150	0.974503892	0.949007784	-0.987169637	3	0.045587892	5.960792128	4	24	15.2046334	1.315388505	0	1	647	4.313333333	24	131	129.8893232	5919.735138	39.46490092	5919.735138	8793.305185	58.62203456	32.67906647	8768.941767	58.45961178	32.4920236	0	131	131	246.6556308	3.938931298	3.938931298	209.1985488	209.1985488	25.33897151			20.94625464	20.8474796	555.8267903	1.503392436	5919.735138	39.46490092
N0239	Cycle 1 Day 1	Cohort A2	100	100 mg per dose	4	100				0							0	1	1940	19.4	24	258		18913.85731	189.1385731	18913.85731																162576.3348	8.595620246
N0239	Cycle 1 Day 15	Cohort A2	100	100 mg per dose	6	100	0.963734621	0.927469241	-0.981699863	3	0.053426735	7.081415365	4	24	12.97378878	1.541569725	0	1	1830	18.3	24	334	330.026751	16686.01652	166.8601652	16686.01652	22937.56824	229.3756824	27.25464033	22863.20006	228.6320006	27.01801817	0	334	334	695.2506882	4.479041916	4.479041916	215.1741847	215.1741847	5.993042132			17.94150418	17.83453819	112.1730925	1.383919726	16686.01652	166.8601652
N0394	Cycle 1 Day 1	Cohort A1	95	95 mg/m2 per dose	4	95				0							0	24	420	4.421052632	24	420		8943.5	94.14210526	8943.5																119378	13.34801811
N0394	Cycle 1 Day 15	Cohort A1	95	95 mg/m2 per dose	6	95				0							0	4	1100	11.57894737	24	310		14697.8584	154.714299	14697.8584							0	310	310	612.4107667	2.548387097	2.548387097	128.9983852	128.9983852	6.463526685							14697.8584	154.714299
N0409	Cycle 1 Day 1	Cohort A1	50	60 mg/m2 per dose	4	50				0							0	1	1350	27	24	65.9		7940.677774	158.8135555	7940.677774																57760.72767	7.274029914
N0409	Cycle 1 Day 15	Cohort A1	50	60 mg/m2 per dose	6	50	0.952704636	0.905409273	-0.976065898	3	0.06802396	5.742208476	4	24	10.18975055	1.962756586	0	2	623	12.46	24	62	60.92438123	4142.143472	82.84286944	4142.143472	5053.587032	101.0717406	18.0355766	5037.774681	100.7554936	17.77831017	0	62	62	172.5893113	9.048387097	9.048387097	325.0490981	325.0490981	12.07104494			13.04012785	12.94850948	177.4528415	1.242893289	4142.143472	82.84286944
N0470	Cycle 1 Day 1	Cohort A1	130	115 mg/m2 per dose	4	130				0							0	2	1440	11.07692308	24	172		14745.12301	113.4240232	14745.12301																125336.7763	8.500219102
N0470	Cycle 1 Day 15	Cohort A1	130	115 mg/m2 per dose	6	130	0.952438922	0.904877843	-0.975929773	3	0.057779777	6.362238086	4	24	11.99636313	1.66717194	0	1	1350	10.38461538	24	147	144.8246137	8206.769892	63.12899917	8206.769892	10750.91265	82.69932809	23.66443521	10713.26304	82.40971567	23.39616918	0	147	147	341.9487455	8.183673469	8.183673469	351.8071102	351.8071102	15.84058061			15.76426931	15.65416622	274.1544112	1.33314661	8206.769892	63.12899917
N0574	Cycle 1 Day 1	Cohort A1	75	75 mg/m2 per dose	4	75				0							0	1	961	12.81333333	24	68.4		6737.552615	89.83403487	6737.552615																52381.49941	7.774558864
N0574	Cycle 1 Day 15	Cohort A1	75	75 mg/m2 per dose	6	75				0							0	6	659	8.786666667	24	52.9		6555.753353	87.41004471	6555.753353							0	52.9	52.9	273.1563897	11.45746692	11.45746692	221.8875424	221.8875424	11.44033278							6555.753353	87.41004471
N0582	Cycle 1 Day 1	Cohort A2	100	100 mg per dose	4	100				0							0	2	235	2.35	24	233		5421.468661	54.21468661	5421.468661																67233.92602	12.40142298
N0582	Cycle 1 Day 15	Cohort A2	100	100 mg per dose	6	100	0.953088258	0.906176516	-0.976262392	3	0.038453001	6.43847412	4	24	18.02582778	1.109519088	0	1	1630	16.3	24	251	248.5395745	10710.22438	107.1022438	10710.22438	17237.67323	172.3767323	37.86734306	17173.68797	171.7368797	37.63585087	0	251	251	446.259349	5.494023904	5.494023904	309.013134	309.013134	9.336872552			23.82256952	23.67918817	242.812582	1.659409855	10710.22438	107.1022438
N0600	Cycle 1 Day 1	Cohort A1	25	45 mg/m2 per dose	4	25				0							0	1	319	12.76	24	15.5		2056.002582	82.24010327	2056.002582																14767.80241	7.182774252
N0600	Cycle 1 Day 15	Cohort A1	25	45 mg/m2 per dose	6	25	0.999411174	0.998822348	-0.999705544	3	0.145742565	5.122977233	4	24	4.755969418	4.205241507	0	1	287	11.48	24	5.1	5.079209707	1259.738709	50.38954837	1259.738709	1294.731918	51.78927672	2.702737789	1294.589267	51.78357069	2.692016603	0	5.1	5.1	52.48911289	55.2745098	55.2745098	537.0637538	537.0637538	19.84538525			6.294706219	6.291988498	136.1673941	1.031207684	1259.738709	50.38954837
N0601	Cycle 1 Day 1	Cohort A2	100	100 mg per dose	3	100				0							0	2	417	4.17	24	74.2		4785.593859	47.85593859	4785.593859																44440.84841	9.286381111
N0601	Cycle 1 Day 15	Cohort A2	100	100 mg per dose	5	100				0							0	2	341	3.41	24	78.6		3111.986593	31.11986593	3111.986593							1	74.3	78.6	129.666108	3.589502019	3.338422392	205.68212	202.3659104	32.13381453							3111.986593	31.11986593
N0602	Cycle 1 Day 1	Cohort A1	40	45 mg/m2 per dose	4	40				0							0	1	793	19.825	24	71.4		6204.377079	155.109427	6204.377079																50242.91934	8.097979652
N0602	Cycle 1 Day 15	Cohort A1	40	45 mg/m2 per dose	6	40	0.998364601	0.996729202	-0.999181966	3	0.090688281	5.704506117	4	24	7.643183614	2.616710655	0	1	639	15.975	24	34.2	34.05535817	3221.991531	80.54978827	3221.991531	3599.107513	89.97768782	10.47804159	3597.512579	89.93781447	10.4383526	0	34.2	34.2	134.2496471	17.68421053	17.68421053	450.5039775	450.5039775	12.41468192			10.13734204	10.12546168	136.8940047	1.127949828	3221.991531	80.54978827
N0606	Cycle 1 Day 1	Cohort A1	55	45 mg/m2 per dose	4	55				0							0	2	262	4.763636364	24	67.9		3437.388519	62.49797307	3437.388519																33916.37815	9.866902725
N0606	Cycle 1 Day 15	Cohort A1	55	45 mg/m2 per dose	6	55	0.98859018	0.977180359	-0.994278723	3	0.044004736	5.586474934	4	24	15.75164959	1.269708286	0	2	243	4.418181818	24	93.3	92.7920782	3727.896826	67.77994228	3727.896826	5848.123161	106.329512	36.25481675	5836.580726	106.1196496	36.12875414	0	93.3	93.3	155.3290344	1.604501608	1.604501608	96.37605782	96.37605782	14.7536272			23.95694417	23.88263459	335.273622	1.533283462	3727.896826	67.77994228
N0611	Cycle 1 Day 1	Cohort A2	100	100 mg per dose	4	100				0							0	1	866	8.66	24	93.3		7883.478853	78.83478853	7883.478853																65051.70976	8.251650188
N0611	Cycle 1 Day 15	Cohort A2	100	100 mg per dose	6	100				0							0	4	569	5.69	24	107		6133.317134	61.33317134	6133.317134							0	107	107	255.5548806	4.317757009	4.317757009	180.7830862	180.7830862	16.30439089							6133.317134	61.33317134
N0615	Cycle 1 Day 1	Cohort A1	40	60 mg/m2 per dose	4	40				0							0	1	761	19.025	24	28.9		3957.799684	98.94499211	3957.799684																27531.28441	6.956209664
N0615	Cycle 1 Day 15	Cohort A1	40	60 mg/m2 per dose	6	40	0.998690756	0.997381513	-0.999345164	3	0.104911851	5.877339811	4	24	6.606948364	3.027116136	0	1	558	13.95	24	28.9	28.77351636	3503.024843	87.57562109	3503.024843	3778.4942	94.462355	7.290453335	3777.288582	94.43221454	7.260862712	0	28.9	28.9	145.9593685	18.30795848	18.30795848	362.4981428	362.4981428	11.41870292			8.700761285	8.692501327	108.8409254	1.087701368	3503.024843	87.57562109
N0619	Cycle 1 Day 1	Cohort A1	70	60 mg/m2 per dose	4	70				0							0	1	727	10.38571429	24	119		6940.390548	99.1484364	6940.390548																63257.5611	9.114409436
N0619	Cycle 1 Day 15	Cohort A1	70	60 mg/m2 per dose	6	70	0.999870361	0.999740723	-0.999935179	3	0.058376356	5.787279181	4	24	11.8737658	1.684385589	0	2	343	4.9	24	80.4	80.33831333	4173.073433	59.61533475	4173.073433	5550.343364	79.29061949	24.81413926	5549.286658	79.27552369	24.79982222	0	80.4	80.4	173.8780597	3.266169154	3.266169154	151.0253798	151.0253798	16.77420758			17.31047033	17.30439305	287.345917	1.326862618	4173.073433	59.61533475
N0620	Cycle 1 Day 1	Cohort A1	145	95 mg/m2 per dose	4	145				0							0	2	1090	7.517241379	24	211		13381.56432	92.28665052	13381.56432																121289.7677	9.063945345
N0620	Cycle 1 Day 15	Cohort A1	145	95 mg/m2 per dose	6	145	0.992482196	0.984964392	-0.996234007	3	0.046325373	6.632606336	4	24	14.96258161	1.336667731	0	1	1420	9.793103448	24	251	249.834169	11566.65715	79.7700493	11566.65715	16984.85416	117.1369252	31.900168	16959.68802	116.9633656	31.79911602	0	251	251	481.9440478	4.657370518	4.657370518	242.5592774	242.5592774	12.53603337			20.55609099	20.50387301	270.6083608	1.490231547	11566.65715	79.7700493
N0624	Cycle 1 Day 1	Cohort A1	70	75 mg/m2 per dose	4	70				0							0	1	779	11.12857143	24	48.4		6634.785708	94.78265298	6634.785708																48520.07825	7.312983475
N0624	Cycle 1 Day 15	Cohort A1	70	75 mg/m2 per dose	6	70	0.970999271	0.941998542	-0.985392953	3	0.092918212	6.015932522	4	24	7.459755877	2.681052883	0	2	609	8.7	24	44.9	44.07511889	4015.935115	57.37050165	4015.935115	4499.155776	64.27365395	10.74025184	4490.27828	64.14683257	10.56378102	0	44.9	44.9	167.3306298	12.56347439	12.56347439	337.1170004	337.1170004	17.4305605			10.33338174	10.28032811	187.5903557	1.120478864	4015.935115	57.37050165
N0632	Cycle 1 Day 1	Cohort A1	55	95 mg/m2 per dose	4	55				0							0	1	3610	65.63636364	24	122		17397.99125	316.3271137	17397.99125																118695.3235	6.822357922
N0632	Cycle 1 Day 15	Cohort A1	55	95 mg/m2 per dose	6	55				0							0	4	607	11.03636364	24	20.5		5234.232894	95.16787081	5234.232894							0	20.5	20.5	218.0930373	28.6097561	28.6097561	268.9219277	268.9219277	10.50774796							5234.232894	95.16787081
N0633	Cycle 1 Day 1	Cohort A1	50	75 mg/m2 per dose	4	50				0							0	2	467	9.34	24	33.1		3887.549235	77.7509847	3887.549235																31652.25446	8.141955906
N0633	Cycle 1 Day 15	Cohort A1	50	75 mg/m2 per dose	6	50	0.990373508	0.980747016	-0.995175114	3	0.090005529	5.438288135	4	24	7.701162257	2.597010598	0	1	670	13.4	24	26.8	26.52679743	2723.686149	54.47372297	2723.686149	3021.445635	60.4289127	9.854868244	3018.410237	60.36820475	9.764215782	0	26.8	26.8	113.4869229	24	24	566.7613358	566.7613358	18.35747486			9.338057107	9.311310434	203.9594137	1.130339211	2723.686149	54.47372297
N0638	Cycle 1 Day 1	Cohort A2	100	100 mg per dose	4	100				0							0	2	487	4.87	24	141		6704.664991	67.04664991	6704.664991																67031.56595	9.997750229
N0638	Cycle 1 Day 15	Cohort A2	100	100 mg per dose	6	100	0.994167599	0.988335199	-0.997079535	3	0.081671601	6.004680093	4	24	8.487003715	2.356544273	0	2	528	5.28	24	57.5	57.08615798	4225.585909	42.25585909	4225.585909	4929.625003	49.29625003	14.2817982	4924.557856	49.24557856	14.19359805	0	57.5	57.5	176.0660795	8.182608696	8.182608696	267.2292138	267.2292138	23.66535722			12.29591631	12.2671365	289.762377	1.163929916	4225.585909	42.25585909
N0654	Cycle 1 Day 1	Cohort A1	55	95 mg/m2 per dose	4	55				0							0	1	1390	25.27272727	24	62.7		9325.206259	169.5492047	9325.206259																65522.86244	7.026425006
N0654	Cycle 1 Day 15	Cohort A1	55	95 mg/m2 per dose	6	55	0.95433241	0.908664821	-0.976899386	3	0.080457577	6.419318006	4	24	8.615064071	2.321514946	0	2	842	15.30909091	24	90.8	88.97328524	6616.727688	120.3041398	6616.727688	7745.272735	140.8231406	14.5707593	7722.568661	140.4103393	14.31960041	0	90.8	90.8	275.696987	8.273127753	8.273127753	272.4730539	272.4730539	8.312265911			11.94631851	11.86396696	103.3124067	1.169598516	6616.727688	120.3041398
N0655	Cycle 1 Day 1	Cohort A2	150	150 mg per dose	4	150				0							0	2	829	5.526666667	24	151		9320.468144	62.1364543	9320.468144																88733.21472	9.52025299
N0655	Cycle 1 Day 15	Cohort A2	150	150 mg per dose	6	150				0							0	4	658	4.386666667	24	184		7380.684476	49.20456317	7380.684476							0	184	184	307.5285198	2.576086957	2.576086957	154.1320461	154.1320461	20.32331832							7380.684476	49.20456317
N0658	Cycle 1 Day 1	Cohort A2	150	150 mg per dose	4	150				0							0	2	1060	7.066666667	24	127		11097.69267	73.98461778	11097.69267																92632.60987	8.347015245
N0658	Cycle 1 Day 15	Cohort A2	150	150 mg per dose	6	150	0.990269302	0.980538603	-0.995122757	3	0.061304418	6.324101347	4	24	11.30664326	1.768871587	0	2	750	5	24	129	128.0979651	6784.88536	45.23256907	6784.88536	8889.138282	59.26092188	23.67218121	8874.424254	59.16282836	23.54562768	0	129	129	282.7035567	4.813953488	4.813953488	219.6647284	219.6647284	22.10796381			16.76155791	16.70951036	360.6259492	1.298069784	6784.88536	45.23256907
N0659	Cycle 1 Day 1	Cohort A1	60	95 mg/m2 per dose	4	60				0							0	1	639	10.65	24	53		5383.35014	89.72250234	5383.35014																42202.61122	7.839469868
N0659	Cycle 1 Day 15	Cohort A1	60	95 mg/m2 per dose	6	60	0.999667573	0.999335146	-0.999833773	3	0.091333481	6.184760909	4	24	7.589190437	2.635327202	0	1	590	9.833333333	24	54.1	54.20414409	4786.748797	79.77914661	4786.748797	5379.083606	89.65139343	11.01181636	5380.223867	89.67039779	11.03067614	0	54.1	54.1	199.4478665	9.905730129	9.905730129	268.6917686	268.6917686	12.53460387			10.93643671	10.94215381	137.2399665	1.12573661	4786.748797	79.77914661
N0665	Cycle 1 Day 1	Cohort A2	150	150 mg per dose	4	150				0							0	1	706	4.706666667	24	158		8990.747793	59.93831862	8990.747793																83897.37077	9.331523106
N0665	Cycle 1 Day 15	Cohort A2	150	150 mg per dose	6	150	0.95220529	0.904410581	-0.975810069	3	0.051869113	5.958828064	4	24	13.36338992	1.496626239	0	2	502	3.346666667	24	113	111.4938413	4999.087253	33.32724835	4999.087253	7177.647742	47.85098495	30.3520118	7148.610063	47.65740042	30.06910142	0	113	113	208.2953022	3.442477876	3.442477876	186.7540919	186.7540919	30.00547748			20.23374389	20.09433758	578.484493	1.404458076	4999.087253	33.32724835
N0669	Cycle 1 Day 1	Cohort A1	60	95 mg/m2 per dose	4	60				0							0	1	2400	40	24	126		14379.39666	239.656611	14379.39666																106174.7535	7.383811438
N0669	Cycle 1 Day 15	Cohort A1	60	95 mg/m2 per dose	6	60	0.991844247	0.98776637	-0.995913775	4	0.12003189	6.937895205	2	24	5.774691865	3.809727084	0	1	1230	20.5	24	58.4	57.80815394	7725.785365	128.7630894	7725.785365	8212.322733	136.8720455	5.924479394	8207.391993	136.7898665	5.867961813	0	58.4	58.4	321.9077235	20.06164384	20.06164384	363.9552314	363.9552314	7.766200738			8.467819755	8.452502508	64.70114498	1.059425076	7725.785365	128.7630894
N0671	Cycle 1 Day 1	Cohort A2	150	150 mg per dose	4	150				0							0	2	790	5.266666667	24	127		9156.885135	61.0459009	9156.885135																79949.21779	8.731049545
N0671	Cycle 1 Day 15	Cohort A2	150	150 mg per dose	6	150	0.995325112	0.990650224	-0.997659818	3	0.071201734	6.187338874	4	24	9.734976124	2.054447771	0	1	670	4.466666667	24	88.6	88.10217831	5689.560731	37.93040487	5689.560731	6933.912448	46.22608299	17.94588159	6926.920741	46.1794716	17.86306003	0	88.6	88.6	237.0650304	6.562076749	6.562076749	245.2491618	245.2491618	26.36407398			13.77499418	13.7455014	370.2729202	1.22111368	5689.560731	37.93040487
N0676	Cycle 1 Day 1	Cohort A1	70	95 mg/m2 per dose	4	70				0							0	2	1700	24.28571429	24	91.7		13510.90499	193.0129284	13510.90499																102582.1239	7.592542763
N0676	Cycle 1 Day 15	Cohort A1	70	95 mg/m2 per dose	6	70	0.999066932	0.998133865	-0.999533357	3	0.189058448	7.358044864	4	24	3.66631159	5.455073719	0	1	1220	17.42857143	24	16.9	16.7876266	6913.654905	98.76649865	6913.654905	7003.045251	100.0435036	1.276449633	7002.450866	100.0350124	1.268069746	0	16.9	16.9	288.0689544	71.18934911	71.18934911	417.6430614	417.6430614	10.12489066			5.999051231	5.99698789	53.55428837	1.010816918	6913.654905	98.76649865
N0677	Cycle 1 Day 1	Cohort A1	55	95 mg/m2 per dose	4	55				0							0	1	945	17.18181818	24	20.9		4852.472201	88.22676729	4852.472201																30028.46311	6.188281327
N0677	Cycle 1 Day 15	Cohort A1	55	95 mg/m2 per dose	6	55	0.983483588	0.966967176	-0.99170741	3	0.118877234	6.009143459	4	24	5.830781514	3.43007193	0	1	938	17.05454545	24	23.9	23.47861096	3760.873878	68.37952505	3760.873878	3961.921624	72.03493861	5.074500834	3958.376882	71.97048877	4.989494696	0	23.9	23.9	156.7030782	38.24686192	38.24686192	583.3325103	583.3325103	14.62426069			7.201112269	7.178491518	123.0198597	1.061197065	3760.873878	68.37952505
N0686	Cycle 1 Day 1	Cohort A1	105	95 mg/m2 per dose	4	105				0							0	2	1310	12.47619048	24	124		12348.65242	117.6062135	12348.65242																101896.241	8.251608156
N0686	Cycle 1 Day 15	Cohort A1	105	95 mg/m2 per dose	6	105	0.974199162	0.948398324	-0.98701528	3	0.071353969	6.935528706	4	24	9.714206387	2.058840342	0	1	1880	17.9047619	24	188	185.4960249	12827.94198	122.170876	12827.94198	15462.69381	147.2637506	17.03941021	15427.60151	146.9295382	16.85070438	0	188	188	534.4975827	9	9	316.5589621	316.5589621	8.18525685			12.83361627	12.76796153	114.7134066	1.220129773	12827.94198	122.170876
N0694	Cycle 1 Day 1	Cohort A2	150	150 mg per dose	4	150				0							0	2	546	3.64	24	138		6869.266194	45.79510796	6869.266194																69497.95951	10.11723197
N0694	Cycle 1 Day 15	Cohort A2	150	150 mg per dose	6	150	0.930794063	0.861588126	-0.964776691	3	0.041559733	6.188354888	4	24	16.67833561	1.199160424	0	1	912	6.08	24	182	179.6339712	7693.930555	51.29287036	7693.930555	12073.16943	80.48779621	36.27248753	12016.23863	80.10825756	35.97055793	0	182	182	320.5804398	4.010989011	4.010989011	227.7119591	227.7119591	19.49588691			23.03634626	22.85875964	469.1051973	1.584346101	7693.930555	51.29287036
N0700	Cycle 1 Day 1	Cohort A1	60	115 mg/m2 per dose	4	60				0							0	1	3010	50.16666667	24	1060		31658.13616	527.6356026	31658.13616																350253.3664	11.06361299
N0700	Cycle 1 Day 15	Cohort A1	60	115 mg/m2 per dose	6	60				0							0	4	708	11.8	24	43.7		6238.515738	103.9752623	6238.515738							0	43.7	43.7	259.9381558	15.201373	15.201373	255.5607883	255.5607883	9.617672298							6238.515738	103.9752623
N0704	Cycle 1 Day 1	Cohort A1	110	115 mg/m2 per dose	4	110				0							0	2	467	4.245454545	24	288		8405.188765	76.41080696	8405.188765																99210.84582	11.80352382
N0704	Cycle 1 Day 15	Cohort A1	110	115 mg/m2 per dose	6	110	0.998019605	0.99603921	-0.999009312	3	0.085080327	6.958959022	4	24	8.14697359	2.454899329	0	2	1210	11	24	136	136.596478	11011.11287	100.1010261	11011.11287	12609.60225	114.6327477	12.67676292	12616.61301	114.6964819	12.72528644	0	136	136	458.7963694	7.897058824	7.897058824	234.0907801	234.0907801	9.989907591			11.71774831	11.73302908	117.4173618	1.149132424	11011.11287	100.1010261
N0714	Cycle 1 Day 1	Cohort B2	70	95 mg/m2 per dose	3	70				0							0	2	914	13.05714286	2	914		613.8	8.768571429	613.8																1034	1.684587814
N0725	Cycle 1 Day 1	Cohort B2	110	95 mg/m2 per dose	4	110				0							0	1	528	4.8	24	214		6351.553481	57.74139528	6351.553481																70907.06033	11.16373507
N0725	Cycle 1 Day 15	Cohort B2	110	95 mg/m2 per dose	6	110				0							0	4	926	8.418181818	24	154		8097.503015	73.61366377	8097.503015							0	154	154	337.3959589	5.012987013	5.012987013	228.8112764	228.8112764	13.58443458							8097.503015	73.61366377
N0734	Cycle 1 Day 1	Cohort A1	70	115 mg/m2 per dose	4	70				0							0	1	2050	29.28571429	24	52.7		10797.61671	154.2516673	10797.61671																68812.95646	6.372976397
N0734	Cycle 1 Day 15	Cohort A1	70	115 mg/m2 per dose	6	70	0.988185808	0.976371615	-0.994075353	3	0.123725743	6.431955142	4	24	5.602287464	3.569970325	0	1	1530	21.85714286	24	32.4	31.89780834	5878.520536	83.97886479	5878.520536	6140.390048	87.71985782	4.264704845	6136.331137	87.66187339	4.201380207	0	32.4	32.4	244.9383557	46.22222222	46.22222222	611.419145	611.419145	11.90775801			6.673198448	6.656627299	96.24317216	1.054110869	5878.520536	83.97886479
N0735	Cycle 1 Day 1	Cohort B2	60	95 mg/m2 per dose	1	60				0							0	24	32.7	0.545	24	32.7		392.4	6.54	392.4																9417.6	24
N0735	Cycle 1 Day 15	Cohort B2	60	95 mg/m2 per dose	6	60	0.986012165	0.97202433	-0.992981452	3	0.148102151	6.961597541	4	24	4.680196581	4.273324775	0	2	721	12.01666667	24	30.8	30.17898791	5523.119932	92.05199886	5523.119932	5731.084501	95.51807501	3.628712315	5726.891367	95.44818945	3.55815088	0	30.8	30.8	230.1299972	22.40909091	22.40909091	299.9174417	299.9174417	10.86342515			7.791577787	7.773357071	73.35089385	1.029438919	5523.119932	92.05199886
N0740	Cycle 1 Day 1	Cohort A1	150	115 mg/m2 per dose	4	150				0							0	1	4800	32	24	195		24564.82291	163.7654861	24564.82291																173888.6751	7.078767706
N0740	Cycle 1 Day 15	Cohort A1	150	115 mg/m2 per dose	6	150	0.990997602	0.981995204	-0.995488625	3	0.106355336	7.072346713	4	24	6.517276947	3.068766321	0	2	859	5.726666667	24	92.9	91.81894464	8933.195373	59.55463582	8933.195373	9806.68234	65.37788227	8.907058847	9796.517779	65.31011852	8.81254365	0	92.9	92.9	372.2164739	8.246501615	8.246501615	205.821089	205.821089	16.79130409			10.34341343	10.31610523	157.8792818	1.08446287	8933.195373	59.55463582
N0745	Cycle 1 Day 1	Cohort A2	150	150 mg per dose	4	150				0							0	2	1140	7.6	24	146		12022.44647	80.14964313	12022.44647																102751.9946	8.546679316
N0745	Cycle 1 Day 15	Cohort A2	150	150 mg per dose	6	150	0.945263776	0.890527552	-0.972246767	3	0.072095567	6.281874341	4	24	9.614282945	2.080238341	0	1	1100	7.333333333	24	96.7	94.78211512	6576.813234	43.84542156	6576.813234	7918.088488	52.78725659	16.93938198	7891.486507	52.60991005	16.65938695	0	96.7	96.7	274.0338847	10.3753878	10.3753878	366.122606	366.122606	22.80739846			12.65380522	12.5567297	316.349526	1.215409987	6576.813234	43.84542156
N0746	Cycle 1 Day 1	Cohort A1	105	115 mg/m2 per dose	4	105				0							0	1	735	7	24	237		9918.215942	94.45919945	9918.215942																100946.0617	10.17784471
N0746	Cycle 1 Day 15	Cohort A1	105	115 mg/m2 per dose	6	105	0.980505946	0.961011891	-0.990205002	3	0.073952338	7.105149781	4	24	9.372890734	2.133813417	0	1	2090	19.9047619	24	209	206.498609	14092.34807	134.2128388	14092.34807	16918.49268	161.1285017	16.70447041	16884.66831	160.8063648	16.53760788	0	209	209	587.1811697	9	9	320.3440602	320.3440602	7.450852013			12.96666233	12.90905768	100.7520823	1.204105285	14092.34807	134.2128388
N0749	Cycle 1 Day 1	Cohort A2	150	150 mg per dose	4	150				0							0	2	607	4.046666667	24	206		9046.085428	60.30723619	9046.085428																91445.2354	10.10881846
N0749	Cycle 1 Day 15	Cohort A2	150	150 mg per dose	6	150	0.984033544	0.968067089	-0.991984649	3	0.035099786	6.002018183	4	24	19.74790331	1.012765745	0	2	943	6.286666667	24	175	174.0988634	7115.867708	47.43911805	7115.867708	12101.65309	80.67768725	41.19920926	12075.97952	80.50653016	41.07419863	0	175	175	296.4944878	4.388571429	4.388571429	259.0267379	259.0267379	21.0796499			26.42763081	26.34104045	600.5634873	1.756474852	7115.867708	47.43911805
N0752	Cycle 1 Day 1	Cohort A2	150	150 mg per dose	4	150				0							0	2	709	4.726666667	24	168		9080.40032	60.53600213	9080.40032																87523.98089	9.638779989
N0752	Cycle 1 Day 15	Cohort A2	150	150 mg per dose	6	150	0.975059471	0.962589206	-0.987450997	4	0.048684546	6.245781757	2	24	14.23751963	1.545212971	0	1	602	4.013333333	24	163	160.3489938	7004.796976	46.69864651	7004.796976	10352.88201	69.01921338	32.33964251	10298.42928	68.65619522	31.98188982	0	163	163	291.8665407	2.693251534	2.693251534	150.4112116	150.4112116	21.41389686			21.22274308	21.03617588	439.8499849	1.451073174	7004.796976	46.69864651
N0753	Cycle 1 Day 1	Cohort B2	140	115 mg/m2 per dose	4	140				0							0	1	2320	16.57142857	24	248		17696.96155	126.4068682	17696.96155																150384.1444	8.497738099
N0753	Cycle 1 Day 15	Cohort B2	140	115 mg/m2 per dose	6	140	0.999627834	0.999255669	-0.9998139	3	0.07016552	7.269657847	4	24	9.878743538	2.024548964	0	1	2190	15.64285714	24	267	266.5829252	17825.71283	127.3265202	17825.71283	21631.00065	154.5071475	17.59182519	21625.0565	154.4646893	17.56917336	0	267	267	742.7380347	7.202247191	7.202247191	258.9068972	258.9068972	7.853823368			13.46454389	13.45654086	111.9328031	1.227950727	17825.71283	127.3265202
N0755	Cycle 1 Day 1	Cohort B2	95	115 mg/m2 per dose	4	95				0							0	2	2020	21.26315789	24	247		20195.3418	212.5825452	20195.3418																177195.3796	8.774071831
N0755	Cycle 1 Day 15	Cohort B2	95	115 mg/m2 per dose	6	95	0.986644232	0.973288464	-0.993299669	3	0.12317403	6.831449115	4	24	5.627380895	3.554051231	0	2	1680	17.68421053	24	49	48.19582538	6932.896672	72.9778597	6932.896672	7330.707803	77.16534529	5.426640125	7324.179035	77.09662142	5.342337503	1	0	49	288.8706947		33.28571429	581.5750892	564.6124824	13.70278608			8.274543967	8.251942963	111.2473638	1.054871699	6932.896672	72.9778597
N0756	Cycle 1 Day 1	Cohort B2	100	115 mg/m2 per dose	4	100				0							0	1	1900	19	24	222		16235.30307	162.3530307	16235.30307																138332.688	8.520486954
N0756	Cycle 1 Day 15	Cohort B2	100	115 mg/m2 per dose	6	100	0.952898525	0.90579705	-0.976165214	3	0.069586764	6.564872763	4	24	9.960905488	2.00784959	0	1	1440	14.4	24	136	133.592006	8905.091727	89.05091727	8905.091727	10859.48638	108.5948638	17.99711872	10824.88219	108.2488219	17.73497788	0	136	136	371.0454886	9.588235294	9.588235294	351.4393895	351.4393895	11.2295306			13.17918962	13.08592829	161.3745191	1.231878401	8905.091727	89.05091727
N0760	Cycle 1 Day 1	Cohort A2	150	150 mg per dose	4	150				0							0	1	968	6.453333333	24	120		8358.634486	55.72422991	8358.634486																72181.31228	8.635538784
N0760	Cycle 1 Day 15	Cohort A2	150	150 mg per dose	6	150	0.929829616	0.859659232	-0.964276732	3	0.032120399	6.172346758	4	24	21.57965691	0.926798794	0	1	814	5.426666667	24	224	221.7292833	8297.222638	55.31481758	8297.222638	15270.98418	101.8065612	45.66674589	15200.29026	101.3352684	45.41405135	0	224	224	345.7176099	2.633928571	2.633928571	170.6595161	170.6595161	18.07833857			30.08194919	29.87746463	562.8304562	1.860816062	8297.222638	55.31481758
N0767	Cycle 1 Day 1	Cohort B2	100	115 mg/m2 per dose	4	100				0							0	1	2000	20	24	371		21750.61285	217.5061285	21750.61285																199602.5736	9.176871245
N0767	Cycle 1 Day 15	Cohort B2	100	115 mg/m2 per dose	6	100	0.998920105	0.997840211	-0.999459907	3	0.129787126	6.490958197	4	24	5.340646666	3.744864855	0	1	1330	13.3	24	29.4	29.25548795	5493.740838	54.93740838	5493.740838	5720.265617	57.20265617	3.960039521	5719.152163	57.19152163	3.941341623	0	29.4	29.4	228.9058682	44.23809524	44.23809524	568.1811524	568.1811524	18.2025332			6.968852425	6.963988179	140.2491433	1.046444716	5493.740838	54.93740838
N0770	Cycle 1 Day 1	Cohort B2	125	115 mg/m2 per dose	4	125				0							0	1	1460	11.68	24	106		11221.59261	89.77274087	11221.59261																86438.07142	7.702834565
N0770	Cycle 1 Day 15	Cohort B2	125	115 mg/m2 per dose	6	125	0.979546387	0.96931958	-0.989720358	4	0.094219769	6.520659422	2	24	7.356706426	2.990468659	0	1	766	6.128	24	72.9	70.76644621	6008.87046	48.07096368	6008.87046	6782.593435	54.26074748	11.40747978	6759.948996	54.07959197	11.11071306	0	72.9	72.9	250.3696025	9.507544582	9.507544582	276.8307307	276.8307307	20.80257859			10.91713026	10.82668622	220.7878325	1.116342514	6008.87046	48.07096368
N0773	Cycle 1 Day 1	Cohort B2	75	115 mg/m2 per dose	4	75				0							0	1	1660	22.13333333	24	142		10823.82206	144.3176275	10823.82206																89144.88493	8.235989509
N0773	Cycle 1 Day 15	Cohort B2	75	115 mg/m2 per dose	4	75	0.929782721	0.859565443	-0.964252416	3	0.268431911	7.598456563	2	6	2.582208565	1.549061549	0	1	1780	23.73333333	6	434	398.5628074	5374.236714	71.65648952	5374.236714	6991.034053	93.21378738	23.1267267	6859.018481	91.45357974	21.64714632	6	434	3.177487186	289.6413798	3.101382488	559.1910868	464.7126045	613.456031	10.78920423			4.184837688	3.729047935	40.19344859	1.001595175	6951.393116	92.68524155
[truncated: 2 more columns]
