# Supplementary material for: Lorlatinib with or without chemotherapy in ALK-driven refractory/relapsed neuroblastoma: phase 1 trial results
Source: Nat Med. 2023 Apr 3;29(5):1092–102. doi: 10.1038/s41591-023-02297-5 (PMC10202811; doi:10.1038/s41591-023-02297-5)
Supplement: Supplementary file 4 — Source data for PK figure and table [file 41591_2023_2297_MOESM4_ESM.xlsx]

## Sheet: Lorlatinib NANT C1D15 Table Jun
TX_COHORT	TX_ARM_DL_ACTUAL	SSID	TX_DOSE_PLANNED_PERDAY_DRUG1	Cmax	Tmax	AUC_TAU	CLss_F
			(mg)	(ng/mL)	(h)	(h*ng/mL)	(L/h)
Cohort A1	45 mg/m2 per dose	N0600	25	287	1	1259.74	19.85
		N0602	40	639	1	3221.99	12.41
		N0606	55	243	2	3727.9	14.75
			N	3	3	3	3
			Min	243	1	1259.74	12.41
			Median	287	1	3221.99	14.75
			Max	639	2	3727.9	19.85
			Geometric Mean	354.538	1.26	2473.37	15.376
			Geometric CV%	55.34	41.68	64.37	24.06
Cohort A1	60 mg/m2 per dose	N0409	50	623	2	4142.14	12.07
		N0615	40	558	1	3503.02	11.42
		N0619	70	343	2	4173.07	16.77
			N	3	3	3	3
			Min	343	1	3503.02	11.42
			Median	558	2	4142.14	12.07
			Max	623	2	4173.07	16.77
			Geometric Mean	492.197	1.587	3926.82	13.223
			Geometric CV%	32.58	41.68	9.92	21.01
Cohort A1	75 mg/m2 per dose	N0574	75	659	6	6555.75	11.44
		N0624	70	609	2	4015.94	17.43
		N0633	50	670	1	2723.69	18.36
			N	3	3	3	3
			Min	609	1	2723.69	11.44
			Median	659	2	4015.94	17.43
			Max	670	6	6555.75	18.36
			Geometric Mean	645.445	2.289	4154.53	15.412
			Geometric CV%	5.1	112.34	46.24	26.38
Cohort A1	95 mg/m2 per dose	N0394	95	1100	4	14697.9	6.46
		N0620	145	1420	1	11566.7	12.54
		N0632	55	607	4	5234.23	10.51
		N0654	55	842	2	6616.73	8.31
		N0659	60	590	1	4786.75	12.53
		N0669	60	1230	1	7725.79	7.77
		N0676	70	1220	1	6913.65	10.12
		N0677	55	938	1	3760.87	14.62
		N0686	105	1880	1	12827.9	8.19
			N	9	9	9	9
			Min	590	1	3760.87	6.46
			Median	1100	1	6913.65	10.12
			Max	1880	4	14697.9	14.62
			Geometric Mean	1024.78	1.47	7472.31	9.802
			Geometric CV%	39.66	67.31	49.59	27.28
Cohort A1	115 mg/m2 per dose	N0470	130	1350	1	8206.77	15.84
		N0700	60	708	4	6238.52	9.62
		N0704	110	1210	2	11011.1	9.99
		N0734	70	1530	1	5878.52	11.91
		N0740	150	859	2	8933.2	16.79
		N0746	105	2090	1	14092.4	7.45
			N	6	6	6	6
			Min	708	1	5878.52	7.45
			Median	1280	1.5	8569.98	10.95
			Max	2090	4	14092.4	16.79
			Geometric Mean	1212.45	1.587	8644.18	11.462
			Geometric CV%	40.81	61.44	34.3	31.99
Cohort A2	100 mg per dose	N0239	100	1830	1	16686	5.99
		N0582	100	1630	1	10710.2	9.34
		N0601	100	341	2	3111.99	32.13
		N0611	100	569	4	6133.32	16.3
		N0638	100	528	2	4225.59	23.67
			N	5	5	5	5
			Min	341	1	3111.99	5.99
			Median	569	2	6133.32	16.3
			Max	1830	4	16686	32.13
			Geometric Mean	788.911	1.741	6788.19	14.731
			Geometric CV%	85.79	63.23	76.95	76.95
Cohort A2	150 mg per dose	N0238	150	647	1	5919.74	25.34
		N0655	150	658	4	7380.68	20.32
		N0658	150	750	2	6784.89	22.11
		N0665	150	502	2	4999.09	30.01
		N0671	150	670	1	5689.56	26.36
		N0694	150	912	1	7693.93	19.5
		N0745	150	1100	1	6576.81	22.81
		N0749	150	943	2	7115.87	21.08
		N0752	150	602	1	7004.8	21.41
		N0760	150	814	1	8297.22	18.08
			N	10	10	10	10
			Min	502	1	4999.09	18.08
			Median	710	1	6894.84	21.76
			Max	1100	4	8297.22	30.01
			Geometric Mean	740.814	1.414	6678.26	22.461
			Geometric CV%	23.99	52.11	15.29	15.29
Cohort B2	95 mg/m2 per dose	N0725	110	926	4	8097.5	13.58
		N0735	60	721	2	5523.12	10.86
			N	2	2	2	2
			Min	721	2	5523.12	10.86
			Median	823.5	3	6810.31	12.22
			Max	926	4	8097.5	13.58
			Geometric Mean	817.096	2.828	6687.56	12.148
			Geometric CV%	17.83	52.11	27.56	15.9
Cohort B2	115 mg/m2 per dose	N0753	140	2190	1	17825.7	7.85
		N0755	95	1680	2	6932.9	13.7
		N0756	100	1440	1	8905.09	11.23
		N0767	100	1330	1	5493.74	18.2
		N0770	125	766	1	6008.87	20.8
		N0773	75	1780	1	6951.39	10.79
			N	6	6	6	6
			Min	766	1	5493.74	7.85
			Median	1560	1	6942.14	12.47
			Max	2190	2	17825.7	20.8
			Geometric Mean	1458.04	1.122	7950.4	13.049
			Geometric CV%	37.21	28.87	44.85	37.17
