# Supplementary material for: Lorlatinib with or without chemotherapy in ALK-driven refractory/relapsed neuroblastoma: phase 1 trial results
Source: Nat Med. 2023 Apr 3;29(5):1092–102. doi: 10.1038/s41591-023-02297-5 (PMC10202811; doi:10.1038/s41591-023-02297-5)
Supplement: Supplementary file 5 — Statistical source data for swimmer plot [file 41591_2023_2297_MOESM5_ESM.xlsx]

## Sheet: Figure 3
PID	Cohort	Dose Level	Order of patients per cohort, DL, and length of therapy	MYCN status at diagnosis	PRI_PRIOR_ALK_INHIBITOR	Best overall response	Course Best overall response is achieved	Number of courses completed	ALK abberation	Patient status at end of course	Comment
3	Cohort A1	1	28	Not amplified	No	PR	14	18	R1275Q	Off therapy
2	Cohort A1	1	27	Not amplified	Yes	MR	2	4	F1245V	PD
1	Cohort A1	1	26	Amplified	No	PD		2	ALK amp	PD
5	Cohort A1	2	24	Amplified	Yes	NE	2	4	F1174L	PD
9	Cohort A1	2	23	Amplified	No	PD		2	R1275Q	PD
6	Cohort A1	2	22	Amplified	Yes	PD		2	F1174C	PD
11	Cohort A1	3	20	Not amplified	No	SD	2	23	F1245L	Off therapy
12	Cohort A1	3	19	Not amplified	Yes	PD		2	F1245L	PD
10	Cohort A1	3	18	Not amplified	Yes	PD		2	R1275Q	PD
21	Cohort A1	4	16	Not amplified	No	SD	2	30	F1245V	Off therapy
17	Cohort A1	4	15	Not amplified	Yes	MR	2	17	R1275L	Off therapy
15	Cohort A1	4	14	Not amplified	Yes	MR	2	6	R1275Q	PD
25	Cohort A1	4	13	Amplified	No	SD	2	4	F1174L	PD
28	Cohort A1	4	12	Not amplified	Yes	PD		2	F1174L	PD
26	Cohort A1	4	11	Not amplified	No	PD		2	F1174L	PD
27	Cohort A1	4	10	Amplified	No	PD		1	F1174L	PD
16	Cohort A1	4	9	Amplified	No	PD		1	F1174L	PD
18	Cohort A1	4	8	Not amplified	No	PD		1	R1275Q	PD
31	Cohort A1	5	6	Not amplified	No	CR	4	15	F1245Y	PD
38	Cohort A1	5	5	Not amplified	No	PR	6	14	R1275Q	PD
30	Cohort A1	5	4	Not amplified	Yes	PD	2	14	F1245L	PD
40	Cohort A1	5	3	Not amplified	No	MR	2	5	F1174C	PD
36	Cohort A1	5	2	Not amplified	No	SD	2	4	F1174L	PD
32	Cohort A1	5	1	Amplified	No	PD		2	F1174L	PD
4	Cohort A2	3A	16	Not amplified	Yes	PR	6	49	R1275Q	Off therapy
13	Cohort A2	3A	15	Not amplified	Yes	SD	2	12	R1275Q	PD
8	Cohort A2	3A	14	Not amplified	No	MR	2	10	F1174L	PD
14	Cohort A2	3A	13	Not amplified	No	PR	6	8	F1174C	PD
7	Cohort A2	3A	12	Not amplified	No	PD		2	R1275Q	PD
19	Cohort A2	4A	10	Not amplified	Yes	PR	4	27	D1276_R1279>E	PD
39	Cohort A2	4A	9	Not amplified	No	MR	10	19	F1174L	Ongoing therapy
33	Cohort A2	4A	8	Not amplified	No	CR	4	17	F1174L	Off therapy
41	Cohort A2	4A	7	Not amplified	No	CR	6	17	F1174L	Ongoing therapy
20	Cohort A2	4A	6	Not amplified	Yes	MR	6	11	F1174L	Off therapy
23	Cohort A2	4A	5	Not amplified	No	CR	2	10	R1275Q	PD
44	Cohort A2	4A	4	Not amplified	No	CR	4	4	R1275Q	Off therapy
24	Cohort A2	4A	3	Amplified	No	SD	2	4	F1174L	PD
29	Cohort A2	4A	2	Not amplified	No	SD	2	3	R1275Q	Off therapy
48	Cohort A2	4A	1	Not amplified	Yes	SD	1	1	F1174L	Off therapy
35	Cohort B2	4B	10	Not amplified	Yes	CR	2	8	F1174L	Off therapy
34	Cohort B2	4B	9	Amplified	Yes	NE	2	6	F1174L	PD
37	Cohort B2	4B	8	Not amplified	No	PD		1	F1174L	PD
45	Cohort B2	5B	6	Not amplified	Yes	MR	2	16	R1275Q	Ongoing therapy
50	Cohort B2	5B	5	Not amplified	Yes	MR	2	9	R1275L	Ongoing therapy
43	Cohort B2	5B	4	Amplified	Yes	PR	2	5	F1174L	PD
49	Cohort B2	5B	3	Not amplified	No	MR	2	5	R1275Q	Off therapy
51	Cohort B2	5B	2	Amplified	No	PD		2	R1275Q	PD
46	Cohort B2	5B	1	Not amplified	Yes	PD		1	F1174L	PD
