# Supplementary material for: Lorlatinib with or without chemotherapy in ALK-driven refractory/relapsed neuroblastoma: phase 1 trial results
Source: Nat Med. 2023 Apr 3;29(5):1092–102. doi: 10.1038/s41591-023-02297-5 (PMC10202811; doi:10.1038/s41591-023-02297-5)
Supplement: Supplementary file 6 — Statistical source data for MIBG Curie score change waterfall plots by cohort [file 41591_2023_2297_MOESM6_ESM.xlsx]

## Sheet: Figure 4
PID	Cohort	Per cohort, decreasing ordre of MIBG Curie score % change from baseline	MIBG Curie Score % change from baseline	Best overall response	Comment for waterfall plot of MIBG Curie score	Comments
32	Cohort A1	1	600	PD
10	Cohort A1	2	50	PD
30	Cohort A1	3	40	PD
12	Cohort A1	4	33.3333	PD
9	Cohort A1	5	-10	PD
26	Cohort A1	6	-18.1818	PD
40	Cohort A1	7	-70	MR
17	Cohort A1	8	-86.6667	MR
3	Cohort A1	9	-94.4444	PR
25	Cohort A1	10	-100	SD
21	Cohort A1	11	-100	SD
11	Cohort A1	12	-100	SD
2	Cohort A1	13	-100	MR
38	Cohort A1	14	-100	PR
31	Cohort A1	15	-100	CR
18	Cohort A1	16		PD	Excluded: no data to measure change from baseline or NE
27	Cohort A1	17		PD	Excluded: no data to measure change from baseline or NE
1	Cohort A1	18		PD	Excluded: Patient non-avid
6	Cohort A1	19		PD	Excluded: Patient non-avid
16	Cohort A1	20		PD	Excluded: no data to measure change from baseline or NE
28	Cohort A1	21		PD	Excluded: no data to measure change from baseline or NE
36	Cohort A1	22		SD	Excluded: Patient non-avid
15	Cohort A1	23		MR	Excluded: Patient non-avid
5	Cohort A1	24		NE	Excluded: no data to measure change from baseline or NE
7	Cohort A2	1	1	PD
24	Cohort A2	2	1	SD
13	Cohort A2	3	-4.7619	SD
29	Cohort A2	4	-25	SD
48	Cohort A2	5	-44.4444	SD
8	Cohort A2	6	-55.5556	MR
20	Cohort A2	7	-66.6667	MR
39	Cohort A2	8	-66.6667	MR
41	Cohort A2	9	-94.7368	CR
4	Cohort A2	10	-100	PR
14	Cohort A2	11	-100	PR
19	Cohort A2	12	-100	PR
23	Cohort A2	13	-100	CR
44	Cohort A2	14	-100	CR
33	Cohort A2	15		CR	Excluded: Patient non-avid
37	Cohort B2	1	100	PD
46	Cohort B2	2	56.25	PD
51	Cohort B2	3	1	PD
49	Cohort B2	4	-33.3333	MR
50	Cohort B2	5	-72.7273	MR
43	Cohort B2	6	-75	PR
45	Cohort B2	7	-100	MR
35	Cohort B2	8	-100	CR
34	Cohort B2	9		NE	Excluded: no data to measure change from baseline or NE
