# Supplementary material for: Lorlatinib with or without chemotherapy in ALK-driven refractory/relapsed neuroblastoma: phase 1 trial results
Source: Nat Med. 2023 Apr 3;29(5):1092–102. doi: 10.1038/s41591-023-02297-5 (PMC10202811; doi:10.1038/s41591-023-02297-5)
Supplement: Supplementary file 7 — Statistical source data for soft tissue/RECIST waterfall plots by cohort [file 41591_2023_2297_MOESM7_ESM.xlsx]

## Sheet: Ext. Figure 1
PID	Cohort	Per cohort, decreasing order of soft tissue % change from baseline	Soft tissue % change from baseline	Best overall response	Symbol to indicate Soft tissue became MIBG non-avid	Symbol to indicate Soft tissue not involved at enrollment	Comment for waterfall plot of Soft tissue % change from baseline
32	Cohort A1	1	200	PD
12	Cohort A1	2	121.311	PD
9	Cohort A1	3	100	PD
18	Cohort A1	4	60.9524	PD
27	Cohort A1	5	20.4545	PD
26	Cohort A1	6	5.7971	PD
30	Cohort A1	7	1	PD		#
1	Cohort A1	8	1	PD
36	Cohort A1	9	1	SD
17	Cohort A1	10	0.961542	MR
10	Cohort A1	11	-3.77358	PD
6	Cohort A1	12	-4.05405	PD
25	Cohort A1	13	-7.14286	SD
21	Cohort A1	14	-17.3913	SD	*
2	Cohort A1	15	-20.7407	MR
11	Cohort A1	16	-28.5714	SD	*
40	Cohort A1	17	-36.25	MR
5	Cohort A1	18	-40.7407	NE
3	Cohort A1	19	-49.7238	PR	*
38	Cohort A1	20	-63.2653	PR	*
31	Cohort A1	21	-69.5652	CR	*
15	Cohort A1	22	-100	MR
16	Cohort A1	23		PD			Excluded: no data to measure ST change from baseline
28	Cohort A1	24		PD			Excluded: no data to measure ST change from baseline
24	Cohort A2	1	1	SD		#
13	Cohort A2	2	1	SD		#
48	Cohort A2	3	1	SD
41	Cohort A2	4	1	CR		#
23	Cohort A2	5	1	CR		#
44	Cohort A2	6	1	CR		#
33	Cohort A2	7	1	CR		#
29	Cohort A2	8	-11.3636	SD	*
20	Cohort A2	9	-22.5	MR
4	Cohort A2	10	-27.3973	PR	*
8	Cohort A2	11	-28.4337	MR
14	Cohort A2	12	-30	PR	*
39	Cohort A2	13	-41.4286	MR	*
19	Cohort A2	14	-68.1416	PR	*
7	Cohort A2	15		PD			Excluded: no data to measure ST change from baseline
37	Cohort B2	1	1	PD		#
51	Cohort B2	2	1	PD		#
50	Cohort B2	3	1	MR
43	Cohort B2	4	1	PR		#
35	Cohort B2	5	1	CR		#
45	Cohort B2	6	-9.15033	MR	*
46	Cohort B2	7	-11.5385	PD
49	Cohort B2	8	-11.7647	MR
34	Cohort B2	9	-45.098	NE
