# Supplementary material for: Lorlatinib with or without chemotherapy in ALK-driven refractory/relapsed neuroblastoma: phase 1 trial results
Source: Nat Med. 2023 Apr 3;29(5):1092–102. doi: 10.1038/s41591-023-02297-5 (PMC10202811; doi:10.1038/s41591-023-02297-5)
Supplement: Supplementary file 8 — Statistical source data for progression-free survival/overall survival curves [file 41591_2023_2297_MOESM8_ESM.xlsx]

## Sheet: Figure 3
PID	Cohort	PFS status	PFS time, years since on study	Vital status	OS time, years since on study
1	A1	Relapsed/Deceased	0.150582	Deceased	0.563997
2	A1	Relapsed/Deceased	0.301164	Deceased	0.372348
3	A1	No event	4.15332	Alive	4.15332
5	A1	Relapsed/Deceased	0.284736	Deceased	0.648871
6	A1	Relapsed/Deceased	0.11499	Deceased	0.372348
9	A1	Relapsed/Deceased	0.131417	Deceased	0.632444
10	A1	Relapsed/Deceased	0.164271	Deceased	0.481862
11	A1	No event	3.66872	Alive	3.66872
12	A1	Relapsed/Deceased	0.131417	Deceased	0.736482
15	A1	Relapsed/Deceased	2.3655	Alive	3.43053
16	A1	Relapsed/Deceased	0.0958248	Deceased	0.0985626
17	A1	Relapsed/Deceased	1.50034	Deceased	1.50034
18	A1	Relapsed/Deceased	0.0821355	Deceased	0.396988
21	A1	No event	3.43053	Alive	3.43053
25	A1	Relapsed/Deceased	0.309377	Deceased	0.355921
26	A1	Relapsed/Deceased	0.134155	Deceased	0.323066
27	A1	Relapsed/Deceased	0.0657084	Deceased	0.394251
28	A1	Relapsed/Deceased	0.125941	Deceased	0.164271
30	A1	Relapsed/Deceased	1.06776	Alive	2.27789
31	A1	Relapsed/Deceased	1.17454	Alive	1.68378
32	A1	Relapsed/Deceased	0.150582	Deceased	0.199863
36	A1	Relapsed/Deceased	0.306639	Alive	1.46475
38	A1	Relapsed/Deceased	1.0705	Alive	1.11157
40	A1	Relapsed/Deceased	0.309377	Deceased	0.4846
4	A2	No event	4.39151	Alive	4.39151
7	A2	Relapsed/Deceased	0.15332	Deceased	0.514716
8	A2	Relapsed/Deceased	0.821355	Deceased	1.859
13	A2	Relapsed/Deceased	1.02943	Deceased	1.14442
14	A2	Relapsed/Deceased	0.796715	Deceased	1.7796
19	A2	Relapsed/Deceased	2.06982	Alive	3.47159
20	A2	No event	0.892539	Alive	0.892539
23	A2	Relapsed/Deceased	0.766598	Alive	1.2731
24	A2	Relapsed/Deceased	0.320329	Deceased	1.10062
29	A2	No event	2.47502	Alive	2.47502
33	A2	No event	2.23956	Alive	2.23956
39	A2	No event	1.45927	Alive	1.45927
41	A2	No event	1.33881	Alive	1.33881
44	A2	No event	0.930869	Alive	0.930869
48	A2	No event	0.733744	Alive	0.733744
34	B2	Relapsed/Deceased	0.501027	Deceased	1.15811
35	B2	No event	0.657084	Alive	0.657084
37	B2	Relapsed/Deceased	0.134155	Deceased	0.405202
43	B2	Relapsed/Deceased	0.451745	Deceased	0.788501
45	B2	No event	1.28405	Alive	1.28405
46	B2	Relapsed/Deceased	0.0574949	Deceased	0.221766
49	B2	No event	0.438056	Alive	0.438056
50	B2	No event	0.695414	Alive	0.695414
51	B2	Relapsed/Deceased	0.164271	Deceased	0.542094
