# Supplementary material for: Lorlatinib with or without chemotherapy in ALK-driven refractory/relapsed neuroblastoma: phase 1 trial results
Source: Nat Med. 2023 Apr 3;29(5):1092–102. doi: 10.1038/s41591-023-02297-5 (PMC10202811; doi:10.1038/s41591-023-02297-5)
Supplement: Supplementary file 9 — Extended Data Tables 2, 3 and 4: Statistical source data for AEs by cohort [file 41591_2023_2297_MOESM9_ESM.xlsx]

## Sheet: Ext Table2 Cohort A1 and A2
PID	Cohort	Toxicity Name	Toxicity Maximum Grade per patient	Neurotoxicity
28	Cohort A1	Hypertriglyceridemia	1	0
26	Cohort A1	Hypertriglyceridemia	1	0
9	Cohort A1	Hypertriglyceridemia	1	0
25	Cohort A1	Hypertriglyceridemia	1	0
11	Cohort A1	Hypertriglyceridemia	2	0
21	Cohort A1	Hypertriglyceridemia	1	0
30	Cohort A1	Hypertriglyceridemia	1	0
18	Cohort A1	Hypertriglyceridemia	1	0
40	Cohort A1	Hypertriglyceridemia	1	0
12	Cohort A1	Hypertriglyceridemia	1	0
3	Cohort A1	Hypertriglyceridemia	2	0
6	Cohort A1	Hypertriglyceridemia	3	0
31	Cohort A1	Hypertriglyceridemia	3	0
38	Cohort A1	Hypertriglyceridemia	2	0
36	Cohort A1	Hypertriglyceridemia	1	0
17	Cohort A1	Hypertriglyceridemia	1	0
2	Cohort A1	Hypertriglyceridemia	2	0
16	Cohort A1	Hypertriglyceridemia	1	0
32	Cohort A1	Hypertriglyceridemia	1	0
10	Cohort A1	Hypertriglyceridemia	1	0
15	Cohort A1	Hypertriglyceridemia	1	0
24	Cohort A2	Hypertriglyceridemia	3	0
33	Cohort A2	Hypertriglyceridemia	2	0
23	Cohort A2	Hypertriglyceridemia	2	0
19	Cohort A2	Hypertriglyceridemia	2	0
29	Cohort A2	Hypertriglyceridemia	2	0
41	Cohort A2	Hypertriglyceridemia	2	0
44	Cohort A2	Hypertriglyceridemia	3	0
4	Cohort A2	Hypertriglyceridemia	1	0
7	Cohort A2	Hypertriglyceridemia	1	0
13	Cohort A2	Hypertriglyceridemia	2	0
39	Cohort A2	Hypertriglyceridemia	1	0
8	Cohort A2	Hypertriglyceridemia	3	0
14	Cohort A2	Hypertriglyceridemia	1	0
20	Cohort A2	Hypertriglyceridemia	1	0
5	Cohort A1	Weight gain	2	0
10	Cohort A1	Weight gain	2	0
6	Cohort A1	Weight gain	2	0
2	Cohort A1	Weight gain	3	0
32	Cohort A1	Weight gain	1	0
9	Cohort A1	Weight gain	2	0
30	Cohort A1	Weight gain	3	0
31	Cohort A1	Weight gain	3	0
21	Cohort A1	Weight gain	3	0
1	Cohort A1	Weight gain	2	0
28	Cohort A1	Weight gain	1	0
12	Cohort A1	Weight gain	2	0
11	Cohort A1	Weight gain	3	0
26	Cohort A1	Weight gain	3	0
27	Cohort A1	Weight gain	2	0
15	Cohort A1	Weight gain	3	0
3	Cohort A1	Weight gain	3	0
17	Cohort A1	Weight gain	3	0
36	Cohort A1	Weight gain	3	0
38	Cohort A1	Weight gain	3	0
20	Cohort A2	Weight gain	2	0
4	Cohort A2	Weight gain	2	0
24	Cohort A2	Weight gain	2	0
23	Cohort A2	Weight gain	2	0
19	Cohort A2	Weight gain	2	0
39	Cohort A2	Weight gain	1	0
8	Cohort A2	Weight gain	1	0
41	Cohort A2	Weight gain	2	0
14	Cohort A2	Weight gain	3	0
13	Cohort A2	Weight gain	2	0
33	Cohort A2	Weight gain	3	0
7	Cohort A2	Weight gain	1	0
44	Cohort A2	Weight gain	1	0
29	Cohort A2	Weight gain	2	0
40	Cohort A1	Cholesterol high	2	0
12	Cohort A1	Cholesterol high	1	0
30	Cohort A1	Cholesterol high	2	0
38	Cohort A1	Cholesterol high	2	0
25	Cohort A1	Cholesterol high	1	0
11	Cohort A1	Cholesterol high	2	0
36	Cohort A1	Cholesterol high	2	0
1	Cohort A1	Cholesterol high	1	0
3	Cohort A1	Cholesterol high	2	0
21	Cohort A1	Cholesterol high	1	0
18	Cohort A1	Cholesterol high	1	0
9	Cohort A1	Cholesterol high	1	0
15	Cohort A1	Cholesterol high	1	0
17	Cohort A1	Cholesterol high	3	0
10	Cohort A1	Cholesterol high	1	0
5	Cohort A1	Cholesterol high	2	0
6	Cohort A1	Cholesterol high	2	0
2	Cohort A1	Cholesterol high	2	0
23	Cohort A2	Cholesterol high	2	0
19	Cohort A2	Cholesterol high	3	0
24	Cohort A2	Cholesterol high	2	0
44	Cohort A2	Cholesterol high	2	0
8	Cohort A2	Cholesterol high	1	0
13	Cohort A2	Cholesterol high	1	0
29	Cohort A2	Cholesterol high	1	0
14	Cohort A2	Cholesterol high	1	0
7	Cohort A2	Cholesterol high	1	0
41	Cohort A2	Cholesterol high	2	0
33	Cohort A2	Cholesterol high	2	0
20	Cohort A2	Cholesterol high	2	0
4	Cohort A2	Cholesterol high	2	0
38	Cohort A1	Alanine aminotransferase increased	1	0
2	Cohort A1	Alanine aminotransferase increased	1	0
27	Cohort A1	Alanine aminotransferase increased	1	0
9	Cohort A1	Alanine aminotransferase increased	1	0
1	Cohort A1	Alanine aminotransferase increased	1	0
31	Cohort A1	Alanine aminotransferase increased	2	0
17	Cohort A1	Alanine aminotransferase increased	2	0
6	Cohort A1	Alanine aminotransferase increased	1	0
21	Cohort A1	Alanine aminotransferase increased	2	0
11	Cohort A1	Alanine aminotransferase increased	1	0
26	Cohort A1	Alanine aminotransferase increased	1	0
32	Cohort A1	Alanine aminotransferase increased	2	0
15	Cohort A1	Alanine aminotransferase increased	2	0
25	Cohort A1	Alanine aminotransferase increased	1	0
14	Cohort A2	Alanine aminotransferase increased	1	0
33	Cohort A2	Alanine aminotransferase increased	1	0
29	Cohort A2	Alanine aminotransferase increased	1	0
8	Cohort A2	Alanine aminotransferase increased	2	0
23	Cohort A2	Alanine aminotransferase increased	1	0
41	Cohort A2	Alanine aminotransferase increased	1	0
20	Cohort A2	Alanine aminotransferase increased	1	0
24	Cohort A2	Alanine aminotransferase increased	1	0
13	Cohort A2	Alanine aminotransferase increased	1	0
30	Cohort A1	Aspartate aminotransferase increased	1	0
1	Cohort A1	Aspartate aminotransferase increased	1	0
38	Cohort A1	Aspartate aminotransferase increased	1	0
31	Cohort A1	Aspartate aminotransferase increased	3	0
17	Cohort A1	Aspartate aminotransferase increased	2	0
11	Cohort A1	Aspartate aminotransferase increased	1	0
9	Cohort A1	Aspartate aminotransferase increased	1	0
2	Cohort A1	Aspartate aminotransferase increased	1	0
21	Cohort A1	Aspartate aminotransferase increased	2	0
26	Cohort A1	Aspartate aminotransferase increased	1	0
18	Cohort A1	Aspartate aminotransferase increased	1	0
15	Cohort A1	Aspartate aminotransferase increased	2	0
20	Cohort A2	Aspartate aminotransferase increased	1	0
24	Cohort A2	Aspartate aminotransferase increased	1	0
14	Cohort A2	Aspartate aminotransferase increased	1	0
19	Cohort A2	Aspartate aminotransferase increased	2	0
33	Cohort A2	Aspartate aminotransferase increased	1	0
23	Cohort A2	Aspartate aminotransferase increased	1	0
4	Cohort A2	Aspartate aminotransferase increased	1	0
41	Cohort A2	Aspartate aminotransferase increased	1	0
8	Cohort A2	Aspartate aminotransferase increased	1	0
13	Cohort A2	Aspartate aminotransferase increased	1	0
29	Cohort A2	Aspartate aminotransferase increased	1	0
6	Cohort A1	INCREASED APPETITE	1	0
11	Cohort A1	INCREASED APPETITE	1	0
26	Cohort A1	INCREASED APPETITE	1	0
21	Cohort A1	INCREASED APPETITE	1	0
3	Cohort A1	INCREASED APPETITE	1	0
2	Cohort A1	INCREASED APPETITE	1	0
36	Cohort A1	INCREASED APPETITE	1	0
30	Cohort A1	INCREASED APPETITE	1	0
27	Cohort A1	INCREASED APPETITE	1	0
38	Cohort A1	INCREASED APPETITE	1	0
10	Cohort A1	INCREASED APPETITE	1	0
5	Cohort A1	INCREASED APPETITE	1	0
44	Cohort A2	INCREASED APPETITE	1	0
19	Cohort A2	INCREASED APPETITE	2	0
24	Cohort A2	INCREASED APPETITE	1	0
33	Cohort A2	INCREASED APPETITE	1	0
20	Cohort A2	INCREASED APPETITE	1	0
41	Cohort A2	INCREASED APPETITE	2	0
14	Cohort A2	INCREASED APPETITE	1	0
31	Cohort A1	Anemia	2	0
15	Cohort A1	Anemia	1	0
25	Cohort A1	Anemia	1	0
26	Cohort A1	Anemia	3	0
18	Cohort A1	Anemia	2	0
9	Cohort A1	Anemia	1	0
16	Cohort A1	Anemia	3	0
17	Cohort A1	Anemia	2	0
7	Cohort A2	Anemia	3	0
23	Cohort A2	Anemia	1	0
48	Cohort A2	Anemia	1	0
4	Cohort A2	Anemia	1	0
8	Cohort A2	Anemia	1	0
13	Cohort A2	Anemia	2	0
16	Cohort A1	Nausea	1	0
40	Cohort A1	Nausea	1	0
21	Cohort A1	Nausea	1	0
3	Cohort A1	Nausea	1	0
17	Cohort A1	Nausea	1	0
15	Cohort A1	Nausea	1	0
41	Cohort A2	Nausea	1	0
44	Cohort A2	Nausea	1	0
33	Cohort A2	Nausea	2	0
13	Cohort A2	Nausea	1	0
48	Cohort A2	Nausea	1	0
8	Cohort A2	Nausea	1	0
14	Cohort A2	Nausea	1	0
26	Cohort A1	Alkaline phosphatase increased	1	0
15	Cohort A1	Alkaline phosphatase increased	1	0
11	Cohort A1	Alkaline phosphatase increased	1	0
17	Cohort A1	Alkaline phosphatase increased	2	0
30	Cohort A1	Alkaline phosphatase increased	1	0
31	Cohort A1	Alkaline phosphatase increased	1	0
29	Cohort A2	Alkaline phosphatase increased	1	0
41	Cohort A2	Alkaline phosphatase increased	1	0
23	Cohort A2	Alkaline phosphatase increased	1	0
19	Cohort A2	Alkaline phosphatase increased	1	0
8	Cohort A2	Alkaline phosphatase increased	1	0
39	Cohort A2	Alkaline phosphatase increased	1	0
38	Cohort A1	Agitation	1	1
25	Cohort A1	Agitation	1	1
36	Cohort A1	Agitation	1	1
32	Cohort A1	Agitation	1	1
48	Cohort A2	Agitation	4	1
44	Cohort A2	Agitation	3	1
13	Cohort A2	Agitation	1	1
23	Cohort A2	Agitation	1	1
41	Cohort A2	Agitation	1	1
4	Cohort A2	Agitation	1	1
29	Cohort A2	Agitation	4	1
17	Cohort A1	Anxiety	1	1
38	Cohort A1	Anxiety	1	1
32	Cohort A1	Anxiety	1	1
3	Cohort A1	Anxiety	1	1
48	Cohort A2	Anxiety	4	1
29	Cohort A2	Anxiety	3	1
13	Cohort A2	Anxiety	2	1
44	Cohort A2	Anxiety	2	1
41	Cohort A2	Anxiety	2	1
14	Cohort A2	Anxiety	1	1
4	Cohort A2	Anxiety	2	1
25	Cohort A1	Concentration impairment	1	1
3	Cohort A1	Concentration impairment	1	1
14	Cohort A2	Concentration impairment	1	1
29	Cohort A2	Concentration impairment	2	1
24	Cohort A2	Concentration impairment	1	1
41	Cohort A2	Concentration impairment	2	1
48	Cohort A2	Concentration impairment	3	1
4	Cohort A2	Concentration impairment	1	1
19	Cohort A2	Concentration impairment	1	1
33	Cohort A2	Concentration impairment	1	1
44	Cohort A2	Concentration impairment	2	1
12	Cohort A1	Diarrhea	1	0
18	Cohort A1	Diarrhea	1	0
30	Cohort A1	Diarrhea	1	0
21	Cohort A1	Diarrhea	1	0
40	Cohort A1	Diarrhea	1	0
32	Cohort A1	Diarrhea	1	0
31	Cohort A1	Diarrhea	3	0
41	Cohort A2	Diarrhea	2	0
8	Cohort A2	Diarrhea	1	0
44	Cohort A2	Diarrhea	1	0
13	Cohort A2	Diarrhea	2	0
17	Cohort A1	Memory impairment	1	1
3	Cohort A1	Memory impairment	1	1
20	Cohort A2	Memory impairment	1	1
4	Cohort A2	Memory impairment	1	1
24	Cohort A2	Memory impairment	1	1
14	Cohort A2	Memory impairment	2	1
19	Cohort A2	Memory impairment	1	1
29	Cohort A2	Memory impairment	1	1
41	Cohort A2	Memory impairment	2	1
44	Cohort A2	Memory impairment	2	1
48	Cohort A2	Memory impairment	3	1
31	Cohort A1	Platelet count decreased	1	0
17	Cohort A1	Platelet count decreased	1	0
6	Cohort A1	Platelet count decreased	1	0
20	Cohort A2	Platelet count decreased	1	0
8	Cohort A2	Platelet count decreased	1	0
7	Cohort A2	Platelet count decreased	1	0
4	Cohort A2	Platelet count decreased	2	0
23	Cohort A2	Platelet count decreased	1	0
13	Cohort A2	Platelet count decreased	2	0
17	Cohort A1	Vomiting	1	0
16	Cohort A1	Vomiting	1	0
21	Cohort A1	Vomiting	1	0
44	Cohort A2	Vomiting	1	0
8	Cohort A2	Vomiting	1	0
33	Cohort A2	Vomiting	1	0
48	Cohort A2	Vomiting	1	0
14	Cohort A2	Vomiting	1	0
13	Cohort A2	Vomiting	1	0
3	Cohort A1	Cognitive disturbance	1	1
25	Cohort A1	Cognitive disturbance	1	1
33	Cohort A2	Cognitive disturbance	1	1
14	Cohort A2	Cognitive disturbance	1	1
44	Cohort A2	Cognitive disturbance	2	1
29	Cohort A2	Cognitive disturbance	2	1
41	Cohort A2	Cognitive disturbance	2	1
4	Cohort A2	Cognitive disturbance	1	1
38	Cohort A1	Edema limbs	1	0
44	Cohort A2	Edema limbs	1	0
41	Cohort A2	Edema limbs	2	0
13	Cohort A2	Edema limbs	1	0
19	Cohort A2	Edema limbs	1	0
33	Cohort A2	Edema limbs	1	0
29	Cohort A2	Edema limbs	1	0
20	Cohort A2	Edema limbs	1	0
17	Cohort A1	Fatigue	1	0
21	Cohort A1	Fatigue	1	0
15	Cohort A1	Fatigue	1	0
27	Cohort A1	Fatigue	1	0
13	Cohort A2	Fatigue	1	0
4	Cohort A2	Fatigue	1	0
19	Cohort A2	Fatigue	1	0
8	Cohort A2	Fatigue	1	0
3	Cohort A1	Hyperglycemia	1	0
18	Cohort A1	Hyperglycemia	1	0
40	Cohort A1	Hyperglycemia	1	0
17	Cohort A1	Hyperglycemia	3	0
13	Cohort A2	Hyperglycemia	1	0
8	Cohort A2	Hyperglycemia	3	0
19	Cohort A2	Hyperglycemia	1	0
23	Cohort A2	Hyperglycemia	1	0
17	Cohort A1	Peripheral sensory neuropathy	2	0
31	Cohort A1	Peripheral sensory neuropathy	1	0
38	Cohort A1	Peripheral sensory neuropathy	2	0
44	Cohort A2	Peripheral sensory neuropathy	3	0
19	Cohort A2	Peripheral sensory neuropathy	2	0
41	Cohort A2	Peripheral sensory neuropathy	2	0
4	Cohort A2	Peripheral sensory neuropathy	1	0
17	Cohort A1	White blood cell decreased	1	0
31	Cohort A1	White blood cell decreased	3	0
21	Cohort A1	White blood cell decreased	1	0
32	Cohort A1	White blood cell decreased	1	0
25	Cohort A1	White blood cell decreased	1	0
20	Cohort A2	White blood cell decreased	1	0
4	Cohort A2	White blood cell decreased	2	0
3	Cohort A1	Depression	1	1
32	Cohort A1	Depression	1	1
38	Cohort A1	Depression	1	1
44	Cohort A2	Depression	1	1
29	Cohort A2	Depression	3	1
4	Cohort A2	Depression	1	1
31	Cohort A1	Lymphocyte count decreased	1	0
16	Cohort A1	Lymphocyte count decreased	3	0
18	Cohort A1	Lymphocyte count decreased	3	0
4	Cohort A2	Lymphocyte count decreased	4	0
13	Cohort A2	Lymphocyte count decreased	1	0
8	Cohort A2	Lymphocyte count decreased	1	0
31	Cohort A1	Flatulence	2	0
21	Cohort A1	Flatulence	1	0
15	Cohort A1	Flatulence	1	0
44	Cohort A2	Flatulence	1	0
24	Cohort A2	Flatulence	1	0
38	Cohort A1	Hallucinations	2	1
40	Cohort A1	Hallucinations	2	1
39	Cohort A2	Hallucinations	1	1
44	Cohort A2	Hallucinations	1	1
29	Cohort A2	Hallucinations	4	1
17	Cohort A1	Headache	1	1
14	Cohort A2	Headache	1	1
44	Cohort A2	Headache	1	1
29	Cohort A2	Headache	1	1
33	Cohort A2	Headache	1	1
31	Cohort A1	Tinnitus	1	0
38	Cohort A1	Tinnitus	1	0
41	Cohort A2	Tinnitus	1	0
24	Cohort A2	Tinnitus	1	0
20	Cohort A2	Tinnitus	1	0
31	Cohort A1	Creatinine increased	1	0
20	Cohort A2	Creatinine increased	1	0
33	Cohort A2	Creatinine increased	1	0
8	Cohort A2	Creatinine increased	2	0
2	Cohort A1	Electrocardiogram QT corrected interval prolonged	1	0
25	Cohort A1	Electrocardiogram QT corrected interval prolonged	1	0
33	Cohort A2	Electrocardiogram QT corrected interval prolonged	1	0
4	Cohort A2	Electrocardiogram QT corrected interval prolonged	1	0
15	Cohort A1	Gastroesophageal reflux disease	2	0
19	Cohort A2	Gastroesophageal reflux disease	2	0
44	Cohort A2	Gastroesophageal reflux disease	1	0
8	Cohort A2	Gastroesophageal reflux disease	1	0
21	Cohort A1	Irritability	1	0
38	Cohort A1	Irritability	1	0
17	Cohort A1	Irritability	1	0
29	Cohort A2	Irritability	4	0
32	Cohort A1	Neutrophil count decreased	2	0
17	Cohort A1	Neutrophil count decreased	2	0
21	Cohort A1	Neutrophil count decreased	2	0
31	Cohort A1	Neutrophil count decreased	3	0
18	Cohort A1	Sinus tachycardia	1	0
9	Cohort A1	Sinus tachycardia	2	0
17	Cohort A1	Sinus tachycardia	1	0
8	Cohort A2	Sinus tachycardia	1	0

## Sheet: Ext Table3 Cohort B2
PID	Cohort	Toxicity Name	Toxicity Maximum Grade per patient	Neurotoxicity
50	Cohort B2	Anemia	3	0
37	Cohort B2	Anemia	3	0
43	Cohort B2	Anemia	3	0
34	Cohort B2	Anemia	3	0
35	Cohort B2	Anemia	3	0
45	Cohort B2	Anemia	4	0
51	Cohort B2	Anemia	3	0
46	Cohort B2	Anemia	3	0
49	Cohort B2	Anemia	2	0
50	Cohort B2	Neutrophil count decreased	4	0
37	Cohort B2	Neutrophil count decreased	3	0
45	Cohort B2	Neutrophil count decreased	4	0
51	Cohort B2	Neutrophil count decreased	4	0
49	Cohort B2	Neutrophil count decreased	4	0
43	Cohort B2	Neutrophil count decreased	4	0
46	Cohort B2	Neutrophil count decreased	2	0
34	Cohort B2	Neutrophil count decreased	4	0
35	Cohort B2	Neutrophil count decreased	4	0
51	Cohort B2	Platelet count decreased	4	0
46	Cohort B2	Platelet count decreased	4	0
37	Cohort B2	Platelet count decreased	4	0
45	Cohort B2	Platelet count decreased	4	0
50	Cohort B2	Platelet count decreased	4	0
49	Cohort B2	Platelet count decreased	4	0
43	Cohort B2	Platelet count decreased	4	0
35	Cohort B2	Platelet count decreased	4	0
34	Cohort B2	Platelet count decreased	4	0
46	Cohort B2	Cholesterol high	1	0
49	Cohort B2	Cholesterol high	1	0
50	Cohort B2	Cholesterol high	2	0
35	Cohort B2	Cholesterol high	2	0
45	Cohort B2	Cholesterol high	1	0
37	Cohort B2	Cholesterol high	1	0
43	Cohort B2	Cholesterol high	2	0
51	Cohort B2	Cholesterol high	2	0
45	Cohort B2	Hypertriglyceridemia	1	0
37	Cohort B2	Hypertriglyceridemia	2	0
50	Cohort B2	Hypertriglyceridemia	2	0
43	Cohort B2	Hypertriglyceridemia	3	0
35	Cohort B2	Hypertriglyceridemia	3	0
51	Cohort B2	Hypertriglyceridemia	1	0
49	Cohort B2	Hypertriglyceridemia	1	0
46	Cohort B2	Hypertriglyceridemia	1	0
49	Cohort B2	Lymphocyte count decreased	4	0
51	Cohort B2	Lymphocyte count decreased	3	0
45	Cohort B2	Lymphocyte count decreased	4	0
35	Cohort B2	Lymphocyte count decreased	4	0
37	Cohort B2	Lymphocyte count decreased	4	0
34	Cohort B2	Lymphocyte count decreased	4	0
43	Cohort B2	Lymphocyte count decreased	4	0
50	Cohort B2	Lymphocyte count decreased	4	0
51	Cohort B2	White blood cell decreased	3	0
45	Cohort B2	White blood cell decreased	4	0
37	Cohort B2	White blood cell decreased	4	0
34	Cohort B2	White blood cell decreased	4	0
49	Cohort B2	White blood cell decreased	4	0
35	Cohort B2	White blood cell decreased	4	0
50	Cohort B2	White blood cell decreased	2	0
43	Cohort B2	White blood cell decreased	4	0
49	Cohort B2	Febrile neutropenia	3	0
34	Cohort B2	Febrile neutropenia	3	0
45	Cohort B2	Febrile neutropenia	3	0
43	Cohort B2	Febrile neutropenia	3	0
51	Cohort B2	Febrile neutropenia	3	0
37	Cohort B2	Febrile neutropenia	2	0
34	Cohort B2	Alanine aminotransferase increased	1	0
46	Cohort B2	Alanine aminotransferase increased	1	0
45	Cohort B2	Alanine aminotransferase increased	1	0
43	Cohort B2	Alanine aminotransferase increased	1	0
35	Cohort B2	Epistaxis	1	0
34	Cohort B2	Epistaxis	1	0
37	Cohort B2	Epistaxis	1	0
45	Cohort B2	Epistaxis	1	0
49	Cohort B2	Fever	1	0
43	Cohort B2	Fever	1	0
45	Cohort B2	Fever	2	0
34	Cohort B2	Fever	2	0
45	Cohort B2	Hematuria	3	0
34	Cohort B2	Hematuria	1	0
35	Cohort B2	Hematuria	1	0
46	Cohort B2	Hematuria	1	0
45	Cohort B2	Weight gain	3	0
49	Cohort B2	Weight gain	3	0
35	Cohort B2	Weight gain	3	0
50	Cohort B2	Weight gain	3	0
50	Cohort B2	Alopecia	3	0
37	Cohort B2	Alopecia	2	0
35	Cohort B2	Alopecia	1	0
43	Cohort B2	Diarrhea	1	0
45	Cohort B2	Diarrhea	1	0
34	Cohort B2	Diarrhea	1	0
49	Cohort B2	Vomiting	1	0
51	Cohort B2	Vomiting	1	0
37	Cohort B2	Vomiting	1	0
34	Cohort B2	Alkaline phosphatase increased	1	0
35	Cohort B2	Alkaline phosphatase increased	1	0
34	Cohort B2	Anorexia	1	0
45	Cohort B2	Anorexia	1	0
46	Cohort B2	Anxiety	2	1
43	Cohort B2	Anxiety	2	1
34	Cohort B2	Aspartate aminotransferase increased	1	0
43	Cohort B2	Aspartate aminotransferase increased	1	0
43	Cohort B2	Cognitive disturbance	1	1
35	Cohort B2	Cognitive disturbance	1	1
34	Cohort B2	Constipation	1	0
46	Cohort B2	Constipation	2	0
46	Cohort B2	Depression	1	1
43	Cohort B2	Depression	2	1
35	Cohort B2	Fatigue	1	0
45	Cohort B2	Fatigue	1	0
45	Cohort B2	Hyperglycemia	1	0
34	Cohort B2	Hyperglycemia	1	0
43	Cohort B2	Hyperkalemia	2	0
35	Cohort B2	Hyperkalemia	1	0
50	Cohort B2	Hypocalcemia	1	0
45	Cohort B2	Hypocalcemia	1	0
43	Cohort B2	Hypokalemia	1	0
45	Cohort B2	Hypokalemia	1	0
45	Cohort B2	Irritability	1	0
43	Cohort B2	Irritability	1	0
45	Cohort B2	Lung infection	3	0
43	Cohort B2	Lung infection	3	0
45	Cohort B2	Nausea	1	0
34	Cohort B2	Nausea	1	0
46	Cohort B2	Personality change	2	1
34	Cohort B2	Personality change	1	1
34	Cohort B2	Proteinuria	1	0
35	Cohort B2	Proteinuria	1	0
34	Cohort B2	Skin infection	2	0
43	Cohort B2	Skin infection	2	0

## Sheet: Ext Table4 CNS all cohorts
PID	Cohort	Toxicity Name	Toxicity Maximum Grade per patient	Neurotoxicity
36	Cohort A1	Agitation	1	1
38	Cohort A1	Agitation	1	1
32	Cohort A1	Agitation	1	1
25	Cohort A1	Agitation	1	1
29	Cohort A2	Agitation	4	1
4	Cohort A2	Agitation	1	1
13	Cohort A2	Agitation	1	1
48	Cohort A2	Agitation	4	1
23	Cohort A2	Agitation	1	1
44	Cohort A2	Agitation	3	1
41	Cohort A2	Agitation	1	1
3	Cohort A1	Anxiety	1	1
32	Cohort A1	Anxiety	1	1
17	Cohort A1	Anxiety	1	1
38	Cohort A1	Anxiety	1	1
13	Cohort A2	Anxiety	2	1
4	Cohort A2	Anxiety	2	1
44	Cohort A2	Anxiety	2	1
14	Cohort A2	Anxiety	1	1
29	Cohort A2	Anxiety	3	1
48	Cohort A2	Anxiety	4	1
41	Cohort A2	Anxiety	2	1
3	Cohort A1	Concentration impairment	1	1
25	Cohort A1	Concentration impairment	1	1
24	Cohort A2	Concentration impairment	1	1
48	Cohort A2	Concentration impairment	3	1
19	Cohort A2	Concentration impairment	1	1
14	Cohort A2	Concentration impairment	1	1
4	Cohort A2	Concentration impairment	1	1
29	Cohort A2	Concentration impairment	2	1
33	Cohort A2	Concentration impairment	1	1
44	Cohort A2	Concentration impairment	2	1
41	Cohort A2	Concentration impairment	2	1
17	Cohort A1	Memory impairment	1	1
3	Cohort A1	Memory impairment	1	1
14	Cohort A2	Memory impairment	2	1
20	Cohort A2	Memory impairment	1	1
19	Cohort A2	Memory impairment	1	1
4	Cohort A2	Memory impairment	1	1
44	Cohort A2	Memory impairment	2	1
29	Cohort A2	Memory impairment	1	1
48	Cohort A2	Memory impairment	3	1
24	Cohort A2	Memory impairment	1	1
41	Cohort A2	Memory impairment	2	1
25	Cohort A1	Cognitive disturbance	1	1
3	Cohort A1	Cognitive disturbance	1	1
41	Cohort A2	Cognitive disturbance	2	1
29	Cohort A2	Cognitive disturbance	2	1
4	Cohort A2	Cognitive disturbance	1	1
44	Cohort A2	Cognitive disturbance	2	1
33	Cohort A2	Cognitive disturbance	1	1
14	Cohort A2	Cognitive disturbance	1	1
3	Cohort A1	Depression	1	1
32	Cohort A1	Depression	1	1
38	Cohort A1	Depression	1	1
29	Cohort A2	Depression	3	1
44	Cohort A2	Depression	1	1
4	Cohort A2	Depression	1	1
38	Cohort A1	Hallucinations	2	1
40	Cohort A1	Hallucinations	2	1
39	Cohort A2	Hallucinations	1	1
29	Cohort A2	Hallucinations	4	1
44	Cohort A2	Hallucinations	1	1
17	Cohort A1	Headache	1	1
44	Cohort A2	Headache	1	1
14	Cohort A2	Headache	1	1
29	Cohort A2	Headache	1	1
33	Cohort A2	Headache	1	1
29	Cohort A2	Confusion	3	1
4	Cohort A2	Confusion	1	1
44	Cohort A2	Confusion	1	1
32	Cohort A1	Depressed level of consciousness	1	1
44	Cohort A2	Depressed level of consciousness	1	1
13	Cohort A2	Depressed level of consciousness	1	1
29	Cohort A2	Mania	3	1
44	Cohort A2	Mania	2	1
48	Cohort A2	Mania	4	1
46	Cohort B2	Anxiety	2	1
43	Cohort B2	Anxiety	2	1
43	Cohort B2	Cognitive disturbance	1	1
35	Cohort B2	Cognitive disturbance	1	1
29	Cohort A2	Delusions	4	1
48	Cohort A2	Delusions	4	1
46	Cohort B2	Depression	1	1
43	Cohort B2	Depression	2	1
17	Cohort A1	Dizziness	1	1
44	Cohort A2	Dizziness	1	1
14	Cohort A2	Euphoria	1	1
44	Cohort A2	Euphoria	1	1
38	Cohort A1	Insomnia	2	1
44	Cohort A2	Insomnia	2	1
14	Cohort A2	Paresthesia	1	1
44	Cohort A2	Paresthesia	2	1
25	Cohort A1	Personality change	1	1
29	Cohort A2	Personality change	4	1
46	Cohort B2	Personality change	2	1
34	Cohort B2	Personality change	1	1
38	Cohort A1	Psychosis	1	1
29	Cohort A2	Psychosis	4	1
48	Cohort A2	Restlessness	2	1
29	Cohort A2	Restlessness	3	1
46	Cohort B2	Agitation	2	1
33	Cohort A2	Amnesia	1	1
43	Cohort B2	Concentration impairment	1	1
46	Cohort B2	Confusion	1	1
29	Cohort A2	Delirium	4	1
44	Cohort A2	Dysarthria	1	1
46	Cohort B2	Hallucinations	1	1
34	Cohort B2	Headache	1	1
43	Cohort B2	Hypersomnia	2	1
45	Cohort B2	Insomnia	1	1
46	Cohort B2	Memory impairment	2	1
19	Cohort A2	STUTTERING	1	1
13	Cohort A2	Somnolence	2	1
43	Cohort B2	Somnolence	2	1
29	Cohort A2	Suicidal ideation	4	1
