# Supplementary material for: Lorlatinib with or without chemotherapy in ALK-driven refractory/relapsed neuroblastoma: phase 1 trial results
Source: Nat Med. 2023 Apr 3;29(5):1092–102. doi: 10.1038/s41591-023-02297-5 (PMC10202811; doi:10.1038/s41591-023-02297-5)
Supplement: Supplementary file 10 — Statistical source data for BOR by cohort [file 41591_2023_2297_MOESM10_ESM.xlsx]

## Sheet: Ext Table6 BOR
PID	Cohort	Dose Level	Compiled best overall response (ordered)
3	Cohort A1	1	PR
2	Cohort A1	1	MR
1	Cohort A1	1	PD
6	Cohort A1	2	PD
9	Cohort A1	2	PD
11	Cohort A1	3	SD
12	Cohort A1	3	PD
10	Cohort A1	3	PD
17	Cohort A1	4	MR
15	Cohort A1	4	MR
25	Cohort A1	4	SD
21	Cohort A1	4	SD
18	Cohort A1	4	PD
26	Cohort A1	4	PD
27	Cohort A1	4	PD
16	Cohort A1	4	PD
28	Cohort A1	4	PD
31	Cohort A1	5	CR
38	Cohort A1	5	PR
40	Cohort A1	5	MR
36	Cohort A1	5	SD
32	Cohort A1	5	PD
30	Cohort A1	5	PD
14	Cohort A2	3A	PR
4	Cohort A2	3A	PR
8	Cohort A2	3A	MR
13	Cohort A2	3A	SD
7	Cohort A2	3A	PD
23	Cohort A2	4A	CR
44	Cohort A2	4A	CR
41	Cohort A2	4A	CR
33	Cohort A2	4A	CR
19	Cohort A2	4A	PR
20	Cohort A2	4A	MR
39	Cohort A2	4A	MR
24	Cohort A2	4A	SD
48	Cohort A2	4A	SD
29	Cohort A2	4A	SD
35	Cohort B2	4B	CR
37	Cohort B2	4B	PD
43	Cohort B2	5B	PR
50	Cohort B2	5B	MR
45	Cohort B2	5B	MR
49	Cohort B2	5B	MR
46	Cohort B2	5B	PD
51	Cohort B2	5B	PD
