# Supplementary material for: Lorlatinib with or without chemotherapy in ALK-driven refractory/relapsed neuroblastoma: phase 1 trial results
Source: Nat Med. 2023 Apr 3;29(5):1092–102. doi: 10.1038/s41591-023-02297-5 (PMC10202811; doi:10.1038/s41591-023-02297-5)
Supplement: Supplementary file 11 — Source Data Extended Data Table 7 [file 41591_2023_2297_MOESM11_ESM.xlsx]

## Sheet: Ext Table7 ALK
PID	Cohort	Dose Level	Best overall response (BOR) achieved	Course when BOR obtained	Order if >1 ALK TKI given	Prior ALK inhibitor	ALK TKI Given Alone or In Combination with Chemotherapy	Duration of treatment (months)
2	Cohort A1	1	MR	2	1	Certinib	In combination w/ chemo	0.886991
2	Cohort A1	1	MR	2	2	Crizotinib	In combination w/ chemo	7.62155
6	Cohort A1	2	PD	2	1	Crizotinib	In combination w/ chemo	8.47569
6	Cohort A1	2	PD	2	2	Crizotinib	Alone	2.98949
10	Cohort A1	3	PD	2	1	Certinib	In combination w/ chemo	0.722733
10	Cohort A1	3	PD	2	2	Entrectinib	Alone	5.65046
10	Cohort A1	3	PD	2	3	Crizotinib	In combination w/ chemo	1.90539
12	Cohort A1	3	PD	2	1	Crizotinib	Alone	2.66097
15	Cohort A1	4	MR	2	1	Crizotinib	Alone	16.6557
17	Cohort A1	4	MR	2	1	Crizotinib	In combination w/ chemo	1.51117
17	Cohort A1	4	MR	2	2	Crizotinib	Alone	5.22339
28	Cohort A1	4	PD	2	1	Crizotinib	In combination w/ chemo	13.7319
30	Cohort A1	5	PD	2	1	Certinib	In combination w/ chemo	19.6781
4	Cohort A2	3A	PR	49	1	Crizotinib	In combination w/ chemo	8.77135
13	Cohort A2	3A	SD	2	1	Crizotinib	Alone	14.8817
13	Cohort A2	3A	SD	2	2	Alectinib	Alone	5.32194
19	Cohort A2	4A	PR	4	1	Crizotinib	Alone	41.59
20	Cohort A2	4A	MR	6	1	Alectinib	Alone	6.63601
48	Cohort A2	4A	SD	1	1	Crizotinib	In combination w/ chemo	20.1051
34	Cohort B2	4B	NE	2	1	Crizotinib	In combination w/ chemo	3.71222
35	Cohort B2	4B	CR	2	1	Certinib	In combination w/ chemo	1.77398
43	Cohort B2	5B	PR	2	1	Crizotinib	In combination w/ chemo	0.821288
45	Cohort B2	5B	MR	2	1	Ensartinib	In combination w/ chemo	11.0381
46	Cohort B2	5B	PD	1	1	Alectinib	In combination w/ chemo	0.328515
50	Cohort B2	5B	MR	2	1	Crizotinib	In combination w/ chemo	0.197109
